# Supplementary material for: Genetic Architecture of Variation in the Lateral Line Sensory System of Threespine Sticklebacks
Source: G3 (Bethesda). 2012 Sep 1;2(9):1047–56. doi: 10.1534/g3.112.003079 (PMC3429919; doi:10.1534/g3.112.003079)
Supplement: Supporting Information [file supp_2.9.1047_FileS1.xls]

## Sheet: Wark et al_raw data.csv
StdL	Plates_Ma	Plates_Mp	Plates_total	Pelvis	SO_grooves	IO	OR	MD	PO	OT	ST	ET	SO	AP	Ma	Mp	CF	Total_NMs	Ma_pattern	Mp_pattern	Mp_plates only	chrI:3310077|SNP0023	chrI:7820850|Hz90	chrI:7955458|Hz89	chrI:7955618|Hz88	chrI:11963492|Hz97	chrI:12038660|Hz96	chrI:25201193|SNP010	chrI:21511782|Hp1	chrI:21951727|Hz93	chrUn:23753128|Hc159	chrII:418094|Fg41	chrII:2829800|SNP014	chrII:3131035|SNP014	chrII:4157699|SNP015	chrII:5590307|SNP016	chrII:5935944|Hd421	chrII:7203830|Ht22	chrII:8979491|Hx28	chrII:13353603|Hz82	chrII:19985741|SNP02	chrII:20714675|SNP02	chrII:21122542|SNP02	chrII:22443700|SNP02	chrIII:1651721|SNP02	chrIII:10376395|Hy9	chrIII:12316694|Hx55	chrIII:13520975|SNP0	chrIII:14048561|SNP0
																						1	1	1	1	1	1	1	1	1	2	2	2	2	2	2	2	2	2	2	2	2	2	2	3	3	3	3	3
																						0	10.81	11.03	11.03	12.53	12.53	37.52	46.02	46.02	0	0.46	5.3	6.49	12.12	16.64	17.79	20.58	24.23	29.97	52.6	60.8	67.68	78.99	0	16.07	22.43	25.24	30.25
4.2	4	0	4	1	1	19	7	22	15	5	9	5	21	6	22	55	-	208	0.2	0	-	H	H	H	H	H	H	H	A	A	A	A	A	A	A	A	A	A	A	A	A	A	A	A	A	-	H	H	H
4.4	7	14	21	1	1	19	7	23	18	7	8	5	25	9	20	35	0	197	1	0.565217	1	H	H	H	H	H	H	H	H	H	A	A	A	A	A	A	A	A	A	A	H	H	H	B	H	H	C	H	A
4.2	5	15	20	0	0	27	8	30	19	7	9	6	24	7	24	38	1	230	1	0.590909	1	A	H	H	H	H	H	A	A	A	H	H	H	H	A	A	A	A	A	A	A	A	A	A	H	H	C	H	H
4.9	7	25	32	0	1.5	21	4	25	15	9	8	6	19	6	10	40	1	189	1	1	1	H	H	H	H	H	H	H	H	H	H	H	H	H	B	B	B	B	B	B	B	B	B	H	H	A	A	A	A
4.4	7	26	33	1	2	31	13	37	19	10	20	10	30	11	28	32	2	280	1	1	1	A	A	A	A	A	A	H	H	H	B	B	B	B	B	B	B	B	B	B	B	H	H	H	H	H	C	B	B
4.6	5	1	6	1	0	39	9	32	21	11	14	8	27	10	31	76	2	312	0.33	0	-	A	A	A	A	A	A	A	A	A	A	A	A	A	A	A	A	A	A	A	B	B	B	B	A	B	C	B	B
4.8	7	24	31	1	2.5	29	7	27	18	9	13	8	27	9	26	38	2	239	1	0.782609	0.857143	H	H	H	H	H	H	B	B	B	H	H	H	H	H	H	H	H	H	H	H	H	H	H	H	H	H	H	H
5	7	25	32	1	1	20	-	24	11	6	7	8	14	9	25	-	-	-	0.86	1	1	H	H	H	H	H	H	B	B	B	B	B	B	B	H	H	H	H	H	H	H	H	H	H	H	H	C	B	B
-	7	-	-	1	0.5	26	11	36	11	5	13	6	33	11	13	-	-	-	1	0.285714	0.285714	A	A	A	A	A	A	A	A	A	H	H	H	H	H	H	H	H	H	H	H	H	H	H	H	H	A	A	A
4.5	7	20	27	1	1	17	6	27	10	5	7	6	19	9	10	25	-	168	-	0.5	0.733333	H	H	H	H	H	H	H	H	H	H	H	H	H	A	A	A	A	A	A	H	H	H	B	A	A	A	A	H
4.5	6	24	30	0	0.5	26	7	27	21	8	11	6	21	9	17	34	1	215	1	0.909091	0.909091	A	A	A	A	A	A	H	H	H	A	A	A	A	A	A	A	A	A	H	H	H	H	A	H	H	H	H	H
-	6	0	6	1	1.5	18	7	24	19	8	10	5	22	8	18	27	1	191	1	0	-	A	A	A	A	A	A	H	H	H	A	A	A	A	A	A	A	A	A	H	A	A	A	H	H	H	C	H	H
5.1	7	26	33	1	0	23	6	23	12	5	7	6	16	8	15	38	1	183	1	1	1	H	H	H	H	H	H	A	H	H	H	H	H	H	B	B	B	B	B	B	H	H	H	H	H	B	C	B	B
4.5	7	25	32	1	0	27	6	38	-	-	-	4	29	6	23	40	0	211	1	1	1	B	H	H	H	H	H	B	B	B	H	H	H	H	H	H	H	H	H	H	H	H	A	H	H	H	H	H	H
4.4	6	0	6	1	1	-	-	-	-	-	-	-	-	-	-	-	-	-	-	-	-	B	H	H	H	H	H	H	H	H	H	H	B	B	B	B	B	B	B	B	H	A	A	A	B	B	C	H	H
4.9	7	27	34	0	1	25	7	24	15	8	5	6	17	5	15	31	1	183	1	0.913043	0.913043	B	B	B	B	B	B	B	H	H	H	H	H	H	A	A	H	H	H	H	H	H	H	H	A	A	A	A	A
5.1	6	10	16	0	1.5	23	6	24	12	8	6	7	25	-	5	-	-	-	1	-	-	H	H	H	H	A	A	A	A	A	H	H	H	H	H	A	A	A	A	A	A	A	A	A	B	B	C	B	H
4.5	5	0	5	1	0	29	8	29	13	5	14	7	24	7	28	-	-	-	0.57	0	-	H	H	H	H	H	H	B	B	B	H	H	H	H	H	B	H	H	H	H	H	H	H	H	H	A	-	A	A
4.3	7	19	26	1	0	21	9	-	14	6	8	4	19	5	22	24	2	150	1	0.578947	0.846154	H	H	H	H	H	H	H	H	H	A	A	A	A	A	A	A	A	A	A	A	H	H	B	H	A	A	A	A
4.4	7	21	28	1	1	28	8	35	17	9	13	7	30	6	13	-	0	-	1	-	-	H	H	H	H	H	H	A	A	A	A	A	A	A	H	H	H	H	H	H	H	A	A	A	B	B	C	B	H
4.7	7	25	32	0	1	21	2	30	15	4	8	5	29	6	18	29	-	197	1	1	1	H	H	H	H	H	H	A	A	A	B	B	B	B	B	B	B	B	H	H	B	B	B	H	B	B	C	B	B
4.4	5	0	5	1	0	27	6	29	23	9	9	6	27	9	24	51	1	250	0.17	0	-	B	B	B	B	B	B	B	B	B	H	H	H	H	H	H	H	H	B	B	B	B	B	H	H	B	C	B	A
4.4	5	1	6	1	1.5	30	9	31	14	7	9	7	29	8	20	22	-	217	1	0	-	H	H	H	H	H	H	H	H	H	B	B	H	H	H	H	H	H	H	H	B	B	B	B	B	H	C	B	-
4.9	7	17	24	1	0.5	25	6	24	19	10	9	5	22	10	8	-	2	-	1	1	1	H	H	H	H	H	H	H	H	H	A	A	A	A	A	-	A	A	A	A	A	H	H	H	A	A	A	H	H
4	7	25	32	1	0.5	22	10	22	17	6	6	6	20	6	8	-	-	-	1	1	1	A	A	A	A	H	H	H	H	H	H	H	H	H	H	H	H	H	H	H	H	H	H	H	A	A	H	H	H
4.7	6	0	6	1	0.5	22	6	-	13	5	5	5	23	6	-	15	-	-	-	0	-	H	H	H	H	H	H	H	A	A	A	A	H	H	H	H	H	H	H	H	A	A	A	A	A	H	H	H	H
4.5	7	-	-	1	0	-	-	-	-	-	-	-	-	-	-	-	-	-	-	-	-	H	B	B	B	B	B	B	B	B	A	A	A	A	A	A	A	A	A	A	H	H	H	H	H	H	H	H	H
3.6	7	15	22	1	0.5	-	-	-	-	-	-	-	-	-	-	-	-	-	-	-	-	B	B	B	B	B	B	B	B	B	B	B	H	H	H	H	H	H	H	H	B	B	B	B	B	A	A	A	A
-	7	-	-	1	2	-	-	-	-	-	-	-	-	-	-	-	-	-	-	-	-	A	A	A	A	A	A	A	H	H	H	H	H	H	H	H	H	A	A	A	A	A	H	H	H	H	C	H	H
4.7	7	27	34	1	0	23	7	29	18	-	-	5	26	-	-	-	-	-	-	-	-	B	B	B	B	B	B	B	H	H	H	H	H	H	H	B	B	B	B	B	B	B	B	B	A	A	-	A	A
4.7	7	23	30	1	1.5	27	9	24	11	5	10	6	20	8	16	-	-	-	1	1	1	H	H	H	H	H	H	H	B	B	H	H	H	H	A	A	A	A	A	A	A	A	H	H	H	A	A	A	A
5.1	7	26	33	1	1	29	6	34	9	11	8	10	29	8	14	14	1	207	1	1	1	H	H	H	H	H	H	H	H	H	A	A	A	A	A	A	A	A	A	A	B	B	B	B	B	B	C	B	B
5.1	7	12	19	0	1	26	9	30	14	8	11	4	25	7	16	27	3	210	1	0.416667	1	A	A	A	A	A	A	A	A	A	H	H	H	H	H	H	H	H	H	H	H	H	H	H	A	H	-	A	A
4.6	7	26	33	1	0	-	-	-	-	-	-	-	-	-	-	-	-	-	-	-	-	A	A	A	A	A	A	A	A	A	A	A	A	A	A	H	H	H	H	H	H	B	B	B	H	A	C	H	H
4.3	7	19	26	0	0	38	10	40	20	8	10	10	34	10	21	41	1	283	1	0.636364	0.933333	A	A	A	A	A	A	H	A	A	H	H	H	H	H	H	H	H	H	H	H	H	H	A	H	H	C	H	H
4.4	7	24	31	1	0.5	-	-	-	-	-	-	-	-	-	-	-	-	-	-	-	-	A	A	A	A	A	A	A	H	H	H	H	H	B	B	B	B	B	B	B	H	H	H	H	H	H	H	B	B
4.2	6	1	7	1	0.5	31	7	34	23	6	-	9	27	-	-	24	2	197	-	0	-	A	A	A	A	A	A	H	H	H	H	H	H	H	H	H	B	B	B	B	H	H	H	H	A	A	-	A	A
4.5	7	25	32	0	1.5	29	7	33	18	9	13	7	23	9	26	40	4	251	1	1	1	H	B	B	B	B	B	H	H	H	H	H	H	H	H	H	H	H	H	A	H	H	H	H	H	H	C	H	H
4.6	7	26	33	1	2.5	33	8	30	12	9	10	9	20	10	19	23	2	215	1	1	1	H	H	H	H	H	H	B	B	B	B	B	H	H	H	H	H	H	H	H	H	H	H	H	A	A	C	H	H
3.9	7	24	31	1	0	26	9	37	26	9	17	4	32	8	42	76	7	330	0.43	0.666667	0.666667	H	B	B	B	B	B	H	H	H	H	H	H	H	H	H	H	H	H	B	B	B	B	B	B	B	C	B	H
4.7	6	14	20	1	0.5	22	9	29	13	6	10	8	23	8	15	19	2	193	1	0.473684	1	H	H	H	H	H	H	A	A	A	A	A	A	A	A	A	H	H	H	H	B	B	B	B	H	H	A	A	A
4.4	7	26	33	0	0.5	25	7	34	15	11	12	5	25	12	24	39	2	245	1	1	1	A	H	H	H	H	H	H	A	A	A	A	A	A	A	A	A	A	A	A	H	H	B	B	B	B	C	B	B
4.3	7	26	33	1	1	28	6	34	15	6	12	4	31	-	13	18	2	203	1	1	1	H	B	B	B	B	B	B	B	B	A	A	A	A	A	A	A	A	H	H	A	A	H	H	H	H	C	H	H
4.6	6	6	12	1	0.5	29	7	25	11	7	7	6	17	5	13	55	3	210	0.75	0.078125	0.333333	B	H	H	H	H	H	H	H	H	B	H	H	H	H	H	H	H	H	H	H	A	A	A	H	H	H	H	H
4.8	5	0	5	0	1	25	6	24	12	7	5	6	17	9	14	20	3	172	0.86	0	-	H	H	H	H	H	H	B	B	B	H	H	H	H	H	H	H	H	H	H	B	H	H	H	H	A	A	A	A
4.2	6	16	22	0	0	24	8	25	12	8	9	7	20	6	15	27	4	190	1	0.227273	0.5	B	H	H	H	H	H	H	H	H	A	A	A	A	H	H	H	H	H	H	H	H	H	H	B	B	C	B	B
4.9	7	26	33	1	0	35	7	38	24	8	13	8	30	10	15	22	6	254	1	1	1	A	H	H	H	H	H	H	H	H	H	H	H	H	H	H	H	H	H	H	B	B	B	B	A	A	-	A	A
4.3	3	0	3	0	0.5	21	10	22	13	8	5	5	23	6	22	39	5	201	0.67	0	-	B	B	B	B	B	B	H	H	H	H	H	H	H	H	H	H	B	B	B	A	A	A	A	A	H	H	H	H
4.3	7	15	22	0	0.5	20	8	33	9	7	10	4	20	9	15	22	3	192	1	0.52381	1	H	H	H	H	H	H	A	A	A	A	A	H	H	H	H	H	H	H	H	A	A	H	H	H	A	A	A	A
4.4	7	26	33	1	1	21	7	30	12	6	-	6	-	-	13	33	-	-	1	1	1	A	H	H	H	H	H	B	B	B	H	H	H	H	H	H	H	H	H	H	A	A	A	A	H	H	C	H	A
4.6	6	0	6	1	2	21	10	30	20	7	-	8	30	8	18	26	3	211	1	0	-	H	H	H	H	H	H	H	H	H	B	B	B	B	B	B	B	B	B	B	B	B	B	B	A	A	A	A	A
4.7	6	0	6	1	0	16	6	20	11	3	2	5	17	5	18	43	4	170	0.5	0	-	B	H	H	H	H	H	H	H	H	A	A	A	A	A	A	A	A	A	A	B	B	B	B	H	H	H	H	H
4.1	6	16	22	1	1	18	6	22	17	4	6	4	25	-	19	-	5	-	1	0.368421	1	H	H	H	H	H	H	H	H	H	B	B	B	B	H	H	H	H	H	H	B	H	H	H	H	H	C	B	B
4.5	6	0	6	1	2	19	8	25	10	4	5	7	21	6	6	27	2	165	-	0	-	H	H	H	H	H	H	H	H	H	A	A	H	H	H	H	H	H	H	H	B	B	B	B	H	H	H	H	H
4.8	6	21	27	1	1	-	-	-	-	-	-	-	-	-	-	-	-	-	-	-	-	A	H	H	H	H	H	B	B	B	B	B	B	B	B	B	B	B	B	B	B	B	B	H	H	H	H	H	H
3.9	7	17	24	1	0	-	-	-	-	-	-	-	-	-	-	-	-	-	-	-	-	H	A	A	A	A	A	A	A	A	H	H	H	H	H	H	H	H	H	H	H	H	H	H	H	A	-	A	A
4.8	7	26	33	1	1	29	7	28	22	5	11	4	20	8	23	49	0	234	1	1	1	B	B	B	B	B	B	B	B	B	H	H	B	B	B	B	B	B	B	B	B	B	B	B	A	A	-	A	A
-	7	26	33	0	1	30	5	31	16	8	14	6	26	12	20	38	-	237	1	1	1	B	B	B	B	B	B	B	B	B	A	A	A	A	A	A	A	A	A	A	H	B	B	B	B	B	C	B	H
4.4	6	25	31	0	0.5	25	7	31	15	6	12	8	23	6	31	43	6	244	1	0.863636	0.863636	B	B	B	B	B	B	B	H	H	H	H	H	H	H	H	H	H	H	H	B	H	H	H	H	A	-	A	A
4.5	7	25	32	0	1	24	6	32	13	8	-	6	27	7	20	46	2	223	1	0.916667	0.916667	H	H	H	H	H	H	B	B	B	B	B	B	B	B	B	B	B	B	B	B	B	B	B	A	H	C	H	B
4.6	7	25	32	1	0	26	5	36	18	5	14	6	30	11	21	52	4	264	1	1	1	H	H	H	H	H	H	B	H	H	B	B	B	B	H	H	H	H	H	H	H	B	B	B	H	H	H	H	H
4.4	4	1	5	1	0	33	10	37	21	9	14	7	29	9	-	-	-	-	-	-	-	H	A	A	A	H	H	B	B	B	H	H	H	H	H	H	H	H	B	B	H	H	H	H	A	A	A	A	A
4.3	7	25	32	1	1	23	6	26	15	4	12	3	23	9	15	34	2	198	1	1	1	A	A	A	A	A	A	A	H	H	B	B	B	B	B	B	B	B	B	B	H	A	A	A	B	B	C	B	B
4.5	6	0	6	1	1	20	8	25	12	6	5	5	19	5	10	21	1	162	1	0	-	A	A	A	A	A	A	A	A	A	B	B	B	B	B	B	B	B	B	B	B	B	B	B	H	H	H	A	A
5	7	21	28	1	1	28	7	25	16	5	7	8	18	7	16	-	1	-	1	-	-	B	B	B	B	H	H	H	H	H	H	H	H	H	H	H	H	H	H	H	H	H	H	H	A	A	-	A	A
4.1	6	21	27	1	0	32	6	30	18	11	14	6	28	8	19	43	8	253	1	0.64	0.761905	B	B	B	B	B	B	H	H	H	H	H	H	H	H	A	A	A	A	A	A	A	A	H	H	H	C	B	B
-	5	0	5	1	0.5	17	6	24	11	6	4	5	-	-	-	23	2	120	1	0	-	H	H	H	H	H	H	A	A	A	H	H	H	H	H	H	H	H	A	A	A	A	H	H	B	B	C	B	B
4.5	7	26	33	1	1	22	7	28	17	8	14	9	24	6	20	-	1	-	1	1	1	H	H	H	H	H	H	H	H	H	B	B	B	B	H	H	H	H	H	H	B	B	B	B	B	B	C	B	B
4.4	8	-	-	0	0	24	-	-	14	7	12	6	19	7	25	-	3	-	1	-	-	H	H	H	H	H	H	H	H	H	A	A	A	A	A	H	H	H	H	H	H	H	B	B	H	H	C	B	B
4.6	7	26	33	1	0	29	9	27	13	8	8	7	24	8	13	-	-	-	1	-	-	H	H	H	H	H	H	H	H	H	H	H	H	H	H	H	H	H	H	H	H	H	H	H	B	H	C	H	H
4.7	4	0	4	0	0	21	6	24	16	7	3	3	24	7	5	23	2	165	-	0	-	H	H	H	H	H	H	B	B	B	A	A	A	A	H	H	H	H	H	H	H	H	H	H	B	B	C	B	B
4.7	5	0	5	1	0.5	21	6	-	13	-	-	5	22	-	-	-	-	-	-	-	-	H	H	H	H	H	H	H	A	A	A	A	A	A	A	A	A	A	A	H	H	H	H	H	H	H	C	H	H
4.3	7	27	34	0	0	20	5	-	18	6	11	5	19	10	16	-	-	-	1	0.933333	0.933333	H	H	H	H	H	H	A	A	A	B	B	B	B	B	B	B	B	B	H	H	H	H	A	B	H	C	H	H
4.6	5	0	5	0	0	19	3	25	13	5	10	6	25	6	14	26	2	179	1	0	-	A	A	A	A	A	A	H	H	H	H	H	H	H	H	H	H	H	A	A	A	A	A	A	A	A	-	A	H
4	4	0	4	1	0	23	6	27	14	8	4	5	24	7	-	28	-	-	-	0	-	H	H	H	H	H	H	H	H	H	H	H	H	H	H	H	H	H	H	A	A	A	A	A	B	H	C	H	H
4.5	5	1	6	1	0	24	7	24	15	4	3	5	16	5	16	32	2	177	1	0	-	A	A	A	A	A	A	H	H	H	B	B	B	B	B	B	B	B	B	B	B	H	H	A	H	H	H	H	H
4.4	6	1	7	1	0	28	9	29	16	6	8	6	28	10	19	23	3	214	1	0	-	B	B	B	B	B	B	B	B	B	A	A	A	A	A	A	A	A	A	A	H	H	H	H	B	B	C	H	H
4.3	7	-	-	1	1	20	7	25	8	4	7	5	19	5	-	-	-	-	-	-	-	H	H	H	H	H	H	A	A	A	B	B	H	H	H	H	H	H	H	H	H	H	H	H	A	A	A	A	A
4.2	7	20	27	0	0	27	8	30	14	9	8	4	16	6	27	44	7	230	1	0.666667	0.842105	H	H	H	H	H	H	B	B	B	A	A	A	A	A	A	A	A	A	H	H	H	H	H	B	A	A	A	A
-	7	25	32	1	1.5	29	8	29	15	9	14	5	27	9	26	47	4	251	0.86	1	1	H	B	B	B	B	B	H	H	H	B	B	B	B	B	B	B	B	B	B	B	B	B	B	H	B	C	B	B
4.6	7	22	29	1	0.5	20	9	22	16	6	8	4	17	8	11	18	1	162	1	0.4375	0.5	H	H	H	H	H	H	H	H	H	A	A	A	A	A	H	H	H	H	H	H	H	A	A	B	H	C	B	B
4.7	5	1	6	1	0	27	9	35	16	8	8	10	27	5	20	30	4	234	1	0	-	H	H	H	H	H	H	B	B	B	A	A	A	A	A	A	A	A	A	A	A	A	A	A	H	H	C	H	H
4.6	7	25	32	1	0.5	27	8	30	18	6	9	8	24	9	17	35	-	221	1	1	1	B	B	B	B	B	B	H	H	H	A	A	A	A	A	A	A	A	A	H	H	H	H	H	H	H	H	H	H
4.8	7	21	28	1	1	24	6	28	7	7	8	9	14	5	14	36	3	189	1	0.73913	0.842105	B	B	B	B	B	B	H	H	H	A	A	H	H	H	H	H	H	H	H	H	B	B	H	H	A	A	A	A
4.9	7	-	-	1	0	20	3	24	14	2	9	5	21	9	16	-	4	-	1	-	-	H	A	A	A	A	A	H	H	H	H	H	H	H	B	B	B	B	B	B	H	H	H	A	H	H	H	H	H
4.6	6	0	6	1	0	33	8	33	15	6	8	7	25	8	23	26	4	229	1	0	-	B	B	B	B	B	B	B	B	B	A	A	A	A	A	A	A	A	A	A	H	B	B	B	A	A	-	A	A
5.2	7	26	33	1	1	29	8	25	18	12	15	6	24	8	23	37	4	234	1	1	1	A	A	A	A	A	A	A	A	A	B	B	B	B	B	B	B	B	B	B	H	H	H	H	B	H	C	H	H
4.7	7	25	32	1	0.5	27	5	32	17	9	11	6	29	8	16	31	2	225	1	0.952381	0.952381	H	H	H	H	H	H	H	B	B	A	A	A	A	H	H	H	H	H	H	H	H	H	H	H	B	C	B	H
5	7	26	33	0	0	26	7	29	18	6	11	4	25	12	11	18	3	199	1	1	1	B	B	B	B	B	B	H	H	H	H	H	H	H	H	H	H	H	A	A	B	B	B	B	H	H	H	H	H
5	7	26	33	1	1	32	9	33	23	6	10	6	26	7	34	53	3	275	1	1	1	B	B	B	B	B	B	B	B	B	B	B	B	B	B	B	B	B	B	B	A	A	A	A	B	H	C	H	H
4.9	6	6	12	1	0.5	26	4	27	20	9	6	6	20	8	17	33	-	203	1	0.15625	0.666667	B	H	H	H	H	H	H	H	H	A	A	A	A	A	A	A	A	A	A	A	A	A	A	H	H	C	H	H
4.9	7	19	26	1	2	24	6	38	12	3	6	7	27	8	20	39	3	231	1	0.695652	0.941176	H	H	H	H	H	H	H	H	H	A	A	A	A	A	A	A	A	A	A	A	A	A	A	B	B	C	B	B
4.5	7	22	29	1	1	35	7	35	25	11	14	7	36	11	31	51	-	298	1	0.863636	0.863636	A	A	A	A	A	A	H	H	H	A	A	A	A	A	A	A	H	H	H	H	H	H	H	H	H	C	H	A
4.4	5	0	5	1	1	23	7	30	12	4	10	7	20	9	14	68	1	235	0.75	0	-	H	H	H	H	H	H	A	A	A	H	H	H	H	H	H	H	A	A	A	A	H	H	H	H	H	H	H	H
5.1	7	25	32	1	2	26	6	29	19	8	11	8	23	8	21	23	0	211	1	1	1	A	H	H	H	H	H	H	H	H	H	H	H	H	H	H	H	H	H	H	H	H	B	B	H	H	C	B	B
5.4	5	0	5	1	0	10	5	-	10	4	5	4	14	6	10	21	2	101	1	0	-	A	A	A	A	A	A	H	H	H	A	A	H	H	H	H	H	H	H	H	H	H	B	B	H	H	H	H	H
4.7	7	26	33	1	3	35	5	34	21	8	13	8	28	11	16	32	2	247	1	1	1	H	H	H	H	H	H	H	H	H	B	B	B	B	B	H	H	H	H	H	H	H	H	H	B	B	C	B	B
4.5	7	22	29	1	1	37	12	27	13	8	6	8	18	5	14	22	2	199	1	0.7	0.7	H	H	H	H	H	H	H	H	H	B	B	B	B	B	H	H	H	H	H	H	H	H	H	A	A	A	A	A
5.1	7	27	34	1	1	38	7	39	27	8	12	9	33	8	37	28	1	286	0.86	1	1	H	B	B	B	B	B	B	H	H	B	B	H	H	H	H	H	H	H	H	A	H	H	H	A	A	-	A	A
-	5	2	7	0	1	25	6	28	18	9	6	6	24	7	10	23	1	191	1	0	-	H	H	H	H	H	H	A	A	A	B	B	B	B	B	B	B	B	H	H	H	H	H	H	B	B	C	B	B
4.6	7	25	32	1	0	24	6	27	12	3	5	9	22	6	19	35	3	198	1	0.782609	0.782609	B	B	B	B	B	B	H	H	H	A	A	A	A	A	A	A	A	A	A	A	H	H	H	A	A	C	H	H
4.5	7	25	32	1	0	29	6	36	-	8	10	8	32	8	21	-	7	-	1	1	1	A	A	A	A	A	A	H	H	H	H	H	H	H	H	H	H	H	H	H	A	A	A	A	H	H	C	H	H
4.7	6	10	16	1	0	36	9	32	18	-	-	-	30	10	26	-	5	224	0.6	0.111111	0.666667	H	H	H	H	H	H	H	B	B	A	A	A	A	A	A	A	A	A	A	A	A	A	A	B	B	C	B	B
4.9	5	0	5	1	2.5	17	7	18	6	5	7	5	14	0	7	26	-	130	1	0	-	A	A	A	A	A	A	H	H	H	B	B	B	B	B	B	B	B	B	B	B	B	B	B	H	H	H	H	H
4.4	7	26	33	1	1.5	26	7	30	12	3	7	7	24	8	20	27	2	203	1	1	1	H	H	H	H	H	H	H	H	H	H	H	H	H	A	A	A	A	A	A	H	H	H	H	B	B	C	B	B
5.2	7	15	22	1	1	20	4	-	14	5	7	6	22	7	15	-	0	-	1	0	0	H	H	H	H	H	H	H	H	H	B	B	H	H	H	H	H	H	H	H	H	H	H	H	H	H	H	H	H
4.4	7	24	31	1	2	30	7	31	18	10	9	5	31	12	29	37	3	253	1	1	1	A	A	A	A	A	A	H	H	H	A	A	H	H	H	H	H	H	H	H	H	H	H	B	H	H	C	H	H
4.9	7	25	32	1	2	37	12	36	22	9	14	9	31	10	36	44	2	298	1	1	1	B	B	B	B	B	B	B	B	B	A	A	H	H	H	H	H	H	H	H	B	B	B	B	H	H	C	H	H
4.6	5	0	5	0	1	36	8	39	20	9	10	9	27	10	20	33	3	263	1	0	-	B	B	B	B	B	B	B	B	B	A	A	A	A	A	A	A	A	A	H	H	H	H	A	A	A	A	A	A
5.2	6	1	7	0	1	26	6	30	20	8	12	6	27	7	20	25	4	221	1	0	-	H	A	A	A	A	A	H	H	H	B	B	B	B	B	B	B	B	B	B	H	H	H	H	H	H	C	H	H
-	6	1	7	1	0	29	7	32	18	8	8	6	30	12	28	32	3	245	1	0	-	B	H	H	H	H	H	B	B	B	A	A	A	A	A	A	A	A	A	H	B	B	B	B	A	A	-	A	A
4.3	6	17	23	1	2	30	7	37	19	7	11	9	31	12	13	47	3	263	1	0.291667	0.411765	A	A	A	A	A	A	H	H	H	H	H	H	H	B	H	H	H	H	H	H	H	H	H	H	H	C	H	H
4.6	7	-	-	1	2	35	10	31	25	9	14	8	23	7	-	-	2	-	1	0.666667	1	A	H	H	H	H	H	A	A	A	A	A	A	A	A	A	A	A	A	A	A	A	A	H	A	A	A	A	H
4.5	7	10	17	0	0	27	7	28	12	8	6	8	24	6	19	49	5	227	0.75	0.222222	0.444444	B	B	B	B	B	B	B	H	H	A	A	A	A	A	A	H	H	H	H	H	A	A	A	H	H	H	H	H
4.8	6	7	13	1	2.5	26	7	26	15	5	6	7	24	7	18	29	3	199	1	0.148148	0.571429	B	B	B	B	B	B	B	B	B	H	H	H	H	H	H	H	H	B	B	B	B	B	B	H	H	C	H	H
4.5	5	0	5	1	0	25	6	30	16	7	10	7	33	8	25	83	4	284	0.57	0	-	H	H	H	H	A	A	H	H	H	A	A	A	A	H	H	H	H	H	H	H	H	H	H	H	B	C	B	H
4.6	7	15	22	1	1	27	5	26	18	8	13	7	25	9	16	40	2	222	0.75	0.272727	0.545455	B	B	B	B	B	B	H	H	H	A	A	A	A	A	A	A	A	A	A	H	H	H	H	H	H	A	A	A
4.8	7	14	21	1	1	26	7	21	11	7	8	7	19	7	19	33	2	188	1	0.5	0.857143	B	B	B	B	B	B	B	B	B	B	B	B	B	B	B	B	B	B	B	B	B	B	B	A	A	A	A	A
4.9	7	26	33	1	2	28	8	29	14	8	11	6	28	8	11	19	2	201	1	1	1	B	B	B	B	B	B	B	B	B	A	A	A	A	A	A	A	A	A	A	H	H	B	B	H	H	H	H	H
5.5	5	0	5	1	1	11	8	18	6	2	3	5	16	6	10	33	1	137	1	0	-	H	H	H	H	H	H	H	H	H	A	A	A	A	A	A	A	-	A	A	A	A	A	A	A	A	A	A	A
4.6	7	21	28	1	1	-	-	-	-	-	-	-	-	-	-	-	-	-	-	-	-	B	B	B	B	B	B	H	H	H	B	B	B	B	B	H	H	H	H	H	A	A	A	A	A	A	A	A	A
4.2	6	6	12	1	0.5	29	7	31	14	9	15	7	27	12	26	59	5	272	0.5	0.078125	0.333333	B	B	B	B	B	B	H	H	H	B	B	B	B	B	H	H	H	H	H	B	B	B	B	H	H	C	H	H
4.7	8	22	30	0	0	22	7	31	23	11	17	5	23	7	22	49	3	251	0.67	0.555556	0.714286	H	H	H	H	H	H	H	H	H	A	A	A	A	A	A	A	A	A	A	H	H	H	H	A	H	H	H	H
4.9	7	26	33	1	0	24	12	29	18	9	11	5	24	8	18	30	5	222	1	1	1	A	A	A	A	A	A	A	A	A	H	H	-	H	H	H	H	H	H	H	H	H	H	H	H	H	C	H	H
4.4	5	1	6	1	1	25	8	31	-	12	11	7	26	6	16	30	2	205	1	0	-	B	B	B	B	B	B	B	B	B	B	B	B	B	H	H	H	H	H	H	B	B	B	H	H	H	H	H	H
4.5	7	26	33	1	1	23	7	29	13	3	9	6	20	7	21	48	1	216	1	1	1	H	B	B	B	B	B	H	H	H	H	H	H	H	H	H	H	H	H	H	H	H	B	B	H	B	C	B	B
4.7	7	26	33	1	1.5	22	6	29	17	5	-	5	27	8	10	-	2	-	1	-	-	A	A	A	A	A	A	H	H	H	B	B	B	B	B	B	B	B	B	H	A	A	A	A	B	B	C	B	B
4.7	6	0	6	0	0	25	7	34	16	7	12	7	-	-	16	26	2	186	0.83	0	-	H	H	H	H	H	H	B	B	B	B	B	B	B	B	B	B	B	B	B	B	B	B	B	H	H	C	H	H
5.1	7	26	33	1	1.5	18	7	23	15	7	-	7	24	5	14	22	-	-	1	1	1	A	A	A	A	A	A	A	A	A	B	B	B	B	B	B	B	B	B	B	B	B	B	B	B	B	C	B	B
4.7	7	16	23	1	2	29	7	-	-	-	15	5	27	8	25	33	2	176	0.86	0.636364	1	H	H	H	H	H	H	A	A	A	B	B	B	B	B	B	B	B	B	A	A	A	A	A	B	B	H	H	H
4.9	7	13	20	1	1.5	27	10	26	21	11	9	4	24	-	40	43	6	247	0.86	0.375	0.75	B	B	B	B	B	B	H	H	H	H	H	B	B	B	B	B	B	B	B	H	H	H	A	H	B	C	B	B
4.5	7	24	31	1	2	22	7	27	12	4	9	6	18	9	18	27	2	188	1	1	1	H	H	H	H	H	H	H	H	H	B	B	B	B	B	B	B	B	B	B	B	B	B	B	H	H	C	H	H
5.2	6	25	31	1	1	35	9	29	19	10	11	8	21	-	27	46	3	247	0.86	1	1	H	H	H	H	H	H	H	H	H	H	H	H	H	H	H	H	H	H	H	A	A	A	A	B	B	C	B	B
5.2	7	26	33	1	0	-	8	-	14	13	-	3	-	-	-	31	3	96	1	1	1	A	A	A	A	A	A	-	-	H	H	-	-	-	-	H	H	H	-	A	-	-	H	-	H	-	C	B	B
4.2	7	-	-	1	1	-	-	-	-	-	-	-	-	-	-	-	-	-	-	-	-	A	A	A	A	A	A	A	A	A	B	B	B	B	B	B	B	B	H	H	H	H	H	B	H	H	C	B	B
4.6	6	1	7	0	0	-	-	-	-	-	-	-	-	-	-	-	-	-	-	-	-	B	B	B	B	B	B	B	B	B	H	H	H	B	B	B	B	B	B	B	H	H	A	A	A	H	C	H	H
5	6	-	-	1	1	-	-	-	-	-	-	-	-	-	-	-	-	-	-	-	-	H	H	H	H	H	H	B	B	B	H	H	H	H	H	H	H	H	H	H	H	H	H	H	H	H	C	H	H
4.8	7	26	33	1	0	-	-	-	-	-	-	-	-	-	-	-	-	-	-	-	-	H	H	H	H	H	H	A	A	A	H	H	H	H	H	H	H	H	H	H	H	H	H	H	H	H	C	H	H
4.9	5	0	5	1	1	-	-	-	-	-	-	-	-	-	-	-	-	-	-	-	-	H	H	H	H	H	H	A	A	A	A	A	A	A	A	A	A	A	H	B	B	B	B	B	H	H	H	H	H
5.2	5	1	6	1	2	21	7	23	15	6	8	6	25	7	19	26	2	188	1	0	-	H	H	H	H	H	H	A	A	A	H	H	H	H	H	H	H	H	H	H	B	B	B	H	H	B	C	B	B
4.9	5	9	14	1	1	-	-	-	-	-	-	-	-	-	-	-	-	-	-	-	-	H	H	H	H	H	H	H	A	A	H	H	H	H	H	H	H	H	H	H	H	H	H	H	A	A	A	A	A
4.9	7	24	31	1	1	-	-	-	-	-	-	-	-	-	-	-	-	-	-	-	-	H	H	H	H	H	H	A	A	A	B	B	H	H	H	H	H	H	H	H	H	H	H	H	A	H	C	H	H
5	7	26	33	1	1	-	-	-	-	-	-	-	-	-	-	-	-	-	-	-	-	B	B	B	B	B	B	H	H	H	H	H	H	H	H	B	B	B	B	B	B	B	B	B	H	H	C	H	H
4.1	5	1	6	1	0	28	9	28	-	2	9	6	18	8	17	63	4	220	0.8	0	-	H	H	H	H	H	H	-	H	H	B	B	B	B	B	-	B	B	B	B	B	B	B	B	H	H	C	H	H
4.4	7	26	33	1	1	43	9	36	19	11	23	11	34	9	30	46	3	310	0.57	1	1	H	B	B	B	B	B	B	B	B	H	H	-	H	H	H	H	H	H	H	B	B	H	H	B	B	C	B	B
4.2	6	7	13	1	0	32	10	35	-	8	15	9	31	11	35	36	4	261	0.86	0.153846	0.571429	H	H	H	H	H	H	B	B	B	B	B	B	B	B	B	B	B	B	B	B	B	B	H	H	B	C	H	H
5.1	6	-	-	1	0.5	13	4	24	10	4	-	5	16	5	0	-	1	-	-	-	-	H	B	B	B	B	B	B	B	B	H	H	H	H	A	A	A	A	A	A	A	A	A	H	H	A	A	A	A
4.9	7	22	29	1	1	35	8	41	24	13	12	11	33	10	40	66	6	340	0.71	0.740741	0.909091	B	H	H	H	H	H	B	B	B	H	H	H	H	A	A	A	A	A	A	A	B	B	B	A	A	C	B	B
5	7	26	33	0	2	32	7	31	18	8	13	6	27	11	18	33	5	240	1	1	1	H	B	B	B	B	B	H	H	H	A	A	A	A	A	A	A	A	A	A	A	A	A	A	H	H	-	A	A
4.7	5	5	10	0	1.5	32	8	35	25	7	11	7	39	11	37	86	8	341	0.71	0.12	0.6	H	A	A	A	A	A	A	A	A	A	A	H	H	H	H	H	H	A	A	H	H	H	H	B	B	C	H	H
4.5	5	0	5	1	0	31	8	33	-	4	12	8	26	7	18	57	7	244	1	0	-	H	H	H	H	H	H	H	H	H	H	H	H	H	H	H	H	H	H	H	A	A	H	H	H	A	A	A	H
5.6	7	26	33	1	2	37	7	44	24	9	16	8	32	13	22	34	2	292	1	1	1	H	H	H	H	H	H	H	H	H	H	H	H	H	H	H	H	H	H	A	H	H	H	H	H	H	C	H	H
5.7	7	15	22	1	0.5	26	6	31	18	9	11	8	27	11	15	-	2	-	1	1	1	H	H	H	H	H	H	A	A	A	A	A	A	A	A	A	A	A	A	A	A	A	H	H	H	H	H	H	A
4.4	6	24	30	1	2.5	34	9	35	26	10	20	8	31	10	58	70	12	358	0.71	0.958333	0.958333	H	H	H	H	H	H	H	H	H	H	H	H	H	B	B	B	B	B	B	B	B	B	B	H	A	-	A	A
4.4	6	9	15	1	0.5	28	5	29	17	4	4	5	25	6	22	42	7	223	1	0.214286	0.666667	A	A	A	A	A	A	A	A	A	H	H	H	H	H	H	H	H	H	H	H	H	H	H	B	B	C	H	H
4.9	6	18	24	1	0.5	28	7	31	19	8	10	6	25	9	28	32	5	239	0.86	0.695652	1	H	H	H	H	B	B	B	B	B	A	A	A	A	A	H	H	H	H	B	B	B	B	B	H	A	-	A	H
4.7	6	1	7	1	0	31	8	29	17	8	7	6	26	5	24	31	3	224	1	0	-	H	H	H	H	H	H	B	B	B	A	A	A	A	A	A	A	A	A	A	H	H	B	B	H	B	C	B	B
5.1	7	26	33	1	0	33	7	31	19	8	11	7	23	9	14	26	3	222	1	0.9	0.9	H	H	H	H	H	H	B	B	B	A	A	A	A	A	A	A	A	A	A	A	-	-	B	H	H	C	H	H
4.6	7	27	34	1	0	33	8	35	21	10	10	9	32	11	26	55	7	292	1	0.925926	0.925926	H	H	H	H	H	H	A	A	A	A	A	A	A	A	A	A	H	H	H	H	H	H	H	H	A	-	A	A
4.8	5	1	6	1	0	27	10	32	16	7	11	8	26	10	19	48	5	251	1	0	-	B	H	H	H	H	H	H	B	B	H	H	H	H	H	A	A	A	A	A	A	H	H	B	H	H	C	H	H
4.6	6	-	-	1	0.5	25	7	26	13	4	7	5	26	-	14	-	2	-	1	0.3	0.3	B	B	B	B	B	B	H	H	H	H	H	H	H	H	H	H	H	H	B	H	H	H	H	B	H	C	H	H
4.6	7	18	25	1	2	30	17	36	21	10	16	9	33	7	33	70	-	321	1	0.833333	1	B	B	B	B	B	B	B	B	B	H	H	H	H	H	H	H	H	H	H	H	H	H	A	A	A	-	A	A
5	7	16	23	1	1	29	6	31	13	8	12	8	26	8	24	31	4	231	1	0.521739	0.923077	B	B	B	B	B	B	B	B	B	H	H	H	H	H	H	H	H	H	H	H	H	H	A	H	H	C	H	H
4.7	6	1	7	1	0.5	25	4	35	20	7	10	9	32	10	32	68	6	293	0.71	0	-	B	B	B	B	B	B	H	H	H	H	H	H	H	H	H	H	H	H	H	H	H	H	H	H	B	C	B	B
4.9	6	6	12	1	0	28	6	31	21	9	14	9	32	8	56	67	1	313	0.43	0.148148	0.666667	H	H	H	H	H	H	B	H	H	H	H	H	H	H	B	B	B	B	B	B	B	H	H	B	H	C	H	H
-	7	25	32	0	1	38	25	42	31	10	19	14	40	-	25	44	4	334	1	1	1	A	A	H	H	H	H	H	B	B	H	H	H	H	H	H	H	H	H	H	A	A	A	A	A	A	A	A	A
5.2	7	24	31	0	2	36	9	31	22	9	14	4	32	9	15	20	6	238	1	1	1	A	H	H	H	H	H	H	H	H	H	H	H	H	H	H	H	H	H	H	H	A	A	H	A	H	H	H	H
4.9	7	25	32	0	0.5	30	7	37	21	8	15	8	33	9	25	52	3	285	1	1	1	A	A	A	A	A	A	A	H	H	B	B	B	B	B	B	B	B	B	B	B	H	A	A	H	H	C	H	H
4.6	5	7	12	1	0.5	32	6	29	15	4	10	8	27	8	15	33	-	216	1	0.125	0.5	H	H	H	H	H	H	H	A	A	A	A	A	A	A	A	A	A	A	A	A	A	A	A	H	H	C	H	H
5.6	7	19	26	1	2.5	17	4	21	-	5	4	4	20	7	13	24	2	142	1	0.666667	1	H	B	B	B	B	B	H	H	H	B	B	B	B	B	B	B	B	H	H	A	A	A	A	B	B	C	B	B
5.1	7	16	23	1	1	27	7	31	19	8	10	6	27	8	22	30	3	229	1	0.625	1	A	H	H	H	H	H	H	H	H	A	A	A	A	A	A	H	H	H	H	H	H	H	B	A	A	A	A	A
4.2	5	0	5	1	0.5	34	11	36	17	6	11	10	31	14	24	47	3	280	0.8	0	-	H	B	B	B	B	B	B	B	B	A	A	A	A	A	A	A	A	A	A	H	H	B	B	A	A	-	A	A
5.1	7	8	15	0	2	25	4	25	13	8	10	6	24	8	25	90	4	267	0.71	0.296296	1	H	A	A	A	A	A	A	H	H	H	H	H	H	H	H	H	H	H	H	A	A	A	A	A	A	-	A	H
5.2	6	0	6	1	0	17	10	31	6	6	5	7	16	8	14	31	2	184	1	0	-	A	H	H	H	H	H	A	H	H	H	H	H	H	H	H	H	H	B	B	H	H	H	H	H	H	H	H	H
4.8	5	1	6	1	1	21	8	25	15	7	8	6	22	9	13	28	2	189	1	0	-	B	B	B	B	B	B	H	H	H	H	H	H	H	H	H	H	H	H	H	H	H	H	H	H	H	C	A	A
5.1	7	13	20	1	3	24	8	24	16	6	10	7	20	12	-	19	2	172	-	0.166667	0.375	B	B	B	B	B	B	H	H	H	A	A	A	A	A	A	A	A	A	A	H	H	H	H	H	A	A	A	A
5.2	7	22	29	1	1	29	9	41	21	11	7	8	32	12	28	35	3	277	1	0.565217	0.684211	B	B	B	B	B	B	B	B	B	A	A	A	A	A	A	A	A	A	A	A	A	A	H	B	B	C	B	B
5	6	18	24	1	1	26	6	28	17	9	12	5	25	7	31	34	4	232	0.86	0.619048	0.8125	H	H	H	H	H	H	H	H	H	B	B	B	B	B	B	B	B	B	B	B	B	H	H	H	H	C	H	H
4.3	2	0	2	1	1	26	8	40	26	8	18	4	30	12	29	100	5	346	0.33	0	-	B	B	B	B	B	B	B	B	B	H	H	H	H	H	A	A	A	H	H	H	H	H	B	H	H	H	H	H
5.2	7	24	31	1	1	26	-	23	14	3	16	8	25	8	36	49	3	234	1	1	1	B	B	B	B	B	B	H	H	H	A	A	A	A	A	A	A	H	H	H	H	H	A	H	A	B	C	B	B
5.4	7	21	28	1	0.5	23	-	-	17	6	8	6	19	8	19	29	2	147	1	0.941176	0.941176	H	B	B	B	B	B	B	B	B	A	A	A	A	A	A	A	H	H	H	B	B	B	B	H	H	H	H	H
4.8	6	1	7	1	1.5	17	8	22	7	5	8	4	17	5	15	25	1	156	1	0	-	H	H	H	H	H	H	H	H	H	H	H	H	H	H	H	H	H	H	H	B	B	B	B	H	A	A	A	A
4	5	25	30	1	1	32	11	33	12	10	14	7	32	10	19	43	4	260	1	1	1	B	H	H	H	H	H	H	H	H	B	B	B	B	B	B	B	B	B	H	H	H	H	H	H	H	H	H	H
4.4	7	26	33	1	0.5	21	7	27	18	7	10	2	22	9	16	51	2	219	0.83	0.92	0.92	H	H	H	H	H	H	H	H	H	H	H	H	H	H	H	H	H	H	B	H	H	H	A	H	H	C	H	B
5.3	7	6	13	1	1	21	12	29	12	6	11	10	21	6	27	68	3	255	0.57	0.16	0.666667	B	H	H	H	H	H	H	H	H	H	A	A	A	A	A	A	A	A	A	H	H	H	B	H	H	H	H	H
5	6	0	6	1	1.5	28	8	32	19	5	10	7	29	8	26	37	3	244	1	0	-	H	H	H	H	H	H	H	H	H	B	B	B	B	B	B	B	B	B	B	H	H	H	H	H	H	-	A	A
5.3	6	2	8	1	1	23	7	24	15	6	9	8	23	6	12	26	3	186	1	0	-	H	H	H	H	H	H	B	B	B	H	H	B	B	B	B	B	B	B	B	H	H	H	H	A	A	A	A	A
5.3	6	1	7	0	0.5	28	11	28	15	7	12	9	31	13	23	32	4	241	1	0	-	A	A	A	A	A	A	H	A	A	H	H	H	H	H	H	H	H	H	A	H	H	H	B	A	B	C	B	B
4.8	7	25	32	0	0	-	-	-	-	-	-	-	-	-	-	-	-	-	-	-	-	A	A	A	A	A	A	A	H	H	H	H	H	A	A	A	A	A	A	A	H	H	H	H	A	A	-	A	A
4.5	5	0	5	1	1	-	-	-	-	-	-	-	-	-	-	-	-	-	-	-	-	B	B	B	B	B	B	B	B	B	B	B	B	B	B	B	B	B	B	B	B	H	A	A	B	B	C	B	B
5.1	7	26	33	1	0	-	-	-	-	-	-	-	-	-	-	-	-	-	-	-	-	A	A	A	A	A	A	H	H	H	H	H	H	H	H	H	H	H	H	H	H	H	H	H	A	A	-	A	A
4.1	7	-	-	0	0	-	-	-	-	-	-	-	-	-	-	-	-	-	-	-	-	B	B	B	B	B	B	B	B	B	A	A	A	A	A	A	A	A	A	A	A	A	H	H	A	A	A	A	A
5.3	7	24	31	1	1	19	3	-	16	7	-	4	28	-	16	-	-	-	1	-	-	B	H	H	H	H	H	H	B	B	B	B	B	B	B	B	B	B	B	B	B	H	H	A	H	H	C	B	B
4.7	7	25	32	1	1	-	5	24	-	8	-	4	17	-	-	-	2	-	1	1	1	H	H	H	H	H	H	H	H	H	A	A	A	A	A	A	A	H	H	H	H	H	H	H	H	H	H	H	H
4.8	5	1	6	1	2	22	6	-	-	10	-	5	22	12	-	-	-	-	0.8	0	-	A	H	H	H	H	H	H	B	B	A	A	A	A	A	A	A	A	H	H	H	H	H	H	H	H	H	H	H
4.5	7	-	-	1	0	-	-	-	-	-	-	-	-	-	-	-	-	-	-	-	-	H	A	A	A	A	A	A	H	H	B	B	B	B	B	B	B	B	B	B	B	B	B	H	B	H	H	H	A
5	7	25	32	1	0	26	8	27	12	8	11	8	24	6	22	53	4	236	1	0.64	0.64	H	H	H	H	H	H	H	B	B	H	H	H	H	B	B	B	B	B	H	H	H	H	A	H	B	C	B	B
-	7	24	31	1	0	-	-	-	-	-	-	-	-	-	-	-	-	-	-	-	-	B	B	B	B	B	B	H	H	H	A	A	A	A	A	A	A	A	A	H	H	H	H	H	H	B	H	H	H
4.9	5	2	7	0	0	-	-	-	-	-	-	-	-	-	-	-	-	-	-	-	-	H	H	H	H	H	H	A	A	A	H	H	H	H	H	H	H	H	H	H	H	H	A	A	A	A	A	A	A
4	7	-	-	1	0	-	-	-	-	-	-	-	-	-	-	-	-	-	-	-	-	H	H	H	H	H	H	B	H	H	H	H	H	H	H	H	H	H	H	H	B	B	B	H	H	H	H	A	A
5	7	25	32	1	1.5	-	-	-	-	-	-	-	-	-	-	-	-	-	-	-	-	H	H	H	H	H	H	H	H	H	B	B	B	B	B	H	H	H	H	H	H	H	H	H	H	H	C	H	H
4.3	5	1	6	1	0	-	-	-	-	-	-	-	-	-	-	-	-	-	-	-	-	H	H	H	H	H	H	H	A	A	A	A	A	A	A	A	A	A	A	A	A	A	A	A	H	H	C	B	H
5.1	5	0	5	1	0	-	-	-	-	-	-	-	-	-	-	-	-	-	-	-	-	H	H	H	H	H	H	B	B	B	H	H	H	H	A	A	A	A	A	A	H	H	H	H	A	H	C	H	H
5.3	7	26	33	0	1	-	-	-	-	-	-	-	-	-	-	-	-	-	-	-	-	H	-	H	H	H	H	-	H	H	-	H	-	-	-	H	H	H	H	H	A	A	H	H	H	H	H	H	H
4.8	2	0	2	0	0	27	10	35	19	8	14	8	28	9	30	83	8	314	0.2	0	-	H	A	A	A	A	A	A	A	A	H	H	A	A	A	A	A	A	A	A	H	H	H	H	H	B	C	H	H
5.3	7	24	31	1	1.5	28	7	32	19	7	12	7	27	11	19	31	1	233	1	0.952381	0.952381	H	H	H	H	H	H	H	H	H	B	B	B	B	B	B	B	B	B	B	B	H	H	H	B	B	C	B	B
4.9	7	24	31	0	0	-	-	-	-	-	-	-	-	-	-	-	-	-	-	-	-	B	B	B	B	B	B	B	B	B	B	B	B	B	B	H	H	H	H	H	H	H	H	H	A	A	-	H	H
4	6	4	10	0	0	-	-	-	-	-	-	-	-	-	-	-	-	-	1	-	-	B	H	H	H	H	H	H	H	H	A	A	A	A	A	A	A	A	A	A	A	A	A	A	H	B	C	B	B
5.5	7	27	34	1	1	16	5	17	11	6	7	4	-	7	-	-	-	-	-	0.9	0.9	B	B	B	B	B	B	H	H	H	B	B	B	B	B	B	B	B	B	B	B	H	H	H	H	H	H	H	H
5.1	6	5	11	0	0	25	9	37	16	8	11	8	32	9	25	45	4	266	0.5	0.1	0.4	H	H	H	H	H	H	H	H	H	B	B	B	B	B	B	B	B	B	B	H	H	H	H	H	H	C	H	H
4.3	7	-	-	0	3	-	-	32	-	-	-	6	21	-	-	-	-	-	-	-	-	H	H	H	H	H	H	A	A	A	A	A	H	H	H	H	H	H	H	H	A	A	A	A	H	H	C	A	A
4.7	7	-	-	1	1	14	7	-	12	6	-	6	14	5	-	-	-	-	-	-	-	H	B	B	B	B	B	B	B	B	H	H	H	H	H	H	H	H	H	H	B	B	B	B	A	A	A	A	A
5.6	6	-	-	1	0	28	3	31	15	7	9	5	31	5	23	-	-	-	0.86	0.333333	0.333333	B	B	B	B	B	B	B	B	B	H	H	H	H	H	H	H	B	B	B	B	B	B	B	A	A	-	A	A
4.5	7	26	33	1	1	22	8	29	13	7	9	9	19	6	-	-	-	-	-	1	1	H	H	H	H	H	H	B	B	B	A	A	A	A	A	A	A	A	A	A	H	H	B	B	A	H	H	H	H
4.5	7	-	-	1	0	22	6	25	15	10	9	7	21	6	19	-	-	-	1	0.1	0.1	A	A	A	A	A	A	H	H	H	A	A	A	H	H	H	H	H	H	H	H	B	B	B	A	H	H	H	H
5.3	6	-	-	0	0	26	9	33	22	5	9	6	30	10	24	-	-	-	0.86	1	1	A	H	H	H	H	H	-	A	A	B	B	B	B	B	B	B	B	B	B	H	H	H	H	H	H	C	H	H
4.2	7	26	33	1	1	30	2	-	17	5	8	7	23	-	-	-	6	-	-	-	-	A	A	A	A	A	A	A	H	H	H	H	H	H	H	H	H	H	H	H	H	H	H	B	H	B	C	B	B
5.2	7	-	-	1	0.5	21	5	29	20	8	9	5	21	10	19	-	-	-	1	-	-	A	A	A	A	A	A	A	A	A	B	B	B	B	B	B	B	B	B	B	H	H	H	H	B	B	C	H	H
5.1	6	-	-	1	0.5	27	7	-	22	11	13	8	30	-	17	-	3	-	1	0.142857	0.142857	H	H	H	H	H	H	H	B	B	A	A	A	A	A	A	A	A	A	A	H	H	H	B	B	B	C	H	H
4.1	5	0	5	1	1	27	7	-	17	-	-	8	30	-	-	-	-	-	-	-	-	B	B	B	B	B	B	B	B	B	A	A	A	A	A	A	A	A	A	A	A	A	A	H	A	A	A	A	A
5.4	4	0	4	0	1	28	5	25	14	6	10	9	21	9	14	52	-	218	0.33	0	-	H	H	H	H	H	H	B	B	B	A	A	A	A	A	A	A	A	A	A	A	A	A	H	H	A	A	A	A
4.2	6	26	32	1	0.5	-	-	-	-	-	-	-	-	-	-	-	-	-	-	-	-	H	H	H	H	H	H	H	H	H	H	H	H	H	H	A	A	A	A	A	A	H	H	H	H	H	C	H	H
5.4	7	26	33	1	0	17	7	27	13	8	11	6	23	8	16	29	2	194	1	1	1	B	B	B	B	B	B	B	B	B	H	H	H	H	H	H	H	A	A	A	A	A	A	A	H	H	H	H	H
5	6	1	7	0	1.5	21	7	24	16	5	-	-	24	11	7	-	-	-	-	-	-	B	B	B	B	H	H	B	B	B	H	H	H	H	H	H	H	A	A	A	A	A	A	H	A	A	A	A	A
5.7	6	1	7	1	0	19	6	29	14	5	-	7	25	8	16	-	2	-	1	0	-	H	H	H	H	H	H	H	H	H	H	H	H	H	H	H	H	H	H	H	H	H	H	A	H	H	H	H	H
4.3	7	26	33	1	0	26	9	31	16	6	13	8	27	9	19	37	3	235	1	1	1	H	H	H	H	H	H	H	H	H	H	H	H	H	A	A	A	A	A	A	A	H	H	H	H	B	C	B	B
5.2	8	25	33	1	0	20	4	-	19	9	13	5	25	7	23	33	4	181	1	0.85	0.85	H	H	H	H	H	H	B	B	B	A	A	A	A	A	H	H	H	H	H	H	A	H	H	A	A	H	H	H
5.2	7	19	26	1	0	26	9	25	16	7	12	7	26	5	34	41	5	238	0.86	0.708333	0.944444	H	H	H	H	H	H	H	H	H	H	H	H	B	B	B	B	B	B	B	B	B	H	A	H	H	C	H	H
5.2	6	0	6	1	0	24	7	22	16	5	5	6	23	7	18	31	3	189	1	0	-	A	A	A	A	A	A	A	A	A	H	H	H	H	H	H	H	H	H	H	B	B	B	B	A	H	C	H	H
4.8	7	25	32	1	1.5	25	6	33	15	6	14	7	28	8	19	33	2	229	1	1	1	B	B	B	B	B	B	B	H	H	H	H	H	H	H	H	H	H	H	H	H	H	H	H	H	H	C	H	H
5	7	1	8	1	2	-	-	-	-	-	-	-	-	-	-	-	-	-	-	-	-	H	A	A	A	A	A	A	A	A	H	H	H	H	H	H	H	A	A	A	A	H	H	B	H	H	H	H	H
5.1	6	5	11	1	3	30	9	33	18	8	11	5	23	8	17	28	1	224	1	0.173913	0.8	H	H	H	H	H	H	H	H	H	B	B	B	B	B	B	B	B	B	H	H	H	H	H	H	H	C	H	H
5.2	7	22	29	1	1	23	7	32	20	8	9	8	27	6	13	-	-	-	1	1	1	B	B	B	B	B	B	B	B	B	H	H	H	H	H	H	H	H	H	H	H	B	B	B	H	H	C	H	H
4.9	7	7	14	0	1.5	21	8	29	19	10	15	5	20	8	25	55	-	244	0.5	0.304348	0.857143	B	B	B	B	B	B	H	H	H	B	B	B	B	B	B	B	B	B	B	B	B	B	B	H	H	C	H	H
[truncated: 206 more columns]
